# Supplementary material for: Synthesis, Antioxidant and Antiproliferative Actions of 4-(1,2,3-Triazol-1-yl)quinolin-2(1H)-ones as Multi-Target Inhibitors
Source: Int J Mol Sci. 2023 Aug 27;24(17):13300. doi: 10.3390/ijms241713300 (PMC10488242; doi:10.3390/ijms241713300)
Supplement: Supplementary file 1 [file ijms-24-13300-s001.zip]

Archive with 1 entries (1 files):
- ijms-2541300-supplementary.pdf
